# Supplementary material for: Comparing the mental effects of interacting with farm animals and walking in a botanical garden
Source: PLoS One. 2024 Oct 29;19(10):e0312021. doi: 10.1371/journal.pone.0312021 (PMC11521252; doi:10.1371/journal.pone.0312021)
Supplement: S1 Dataset — (XLS) [file pone.0312021.s001.xls]

## Sheet: Coding
Trial	1	pretreatment
	2	posttreatment
Gender	1	male
	2	female
Education	1	elementary
	2	secondary
	3	postsecondary
Residency	1	farm
	2	village
	3	incorporated town
	4	town
	5	county town
	6	capital
Marital status	1	single
	2	romantic relationship
	3	married
	4	divorced
	5	widow
Housemates	1	live alone
	2	with parents
	3	with children
	4	with a romantic partner / spouse
	5	with a sibling / other relative
	6	with a friend
	7	with an acquaintance /roommate
Housemates 2 categories	1	living alone
	2	living together with someone
Children	1	has
	2	does not have
Pets	1	has
	2	does not have
Smoking	1	yes
	2	no
Caffeine consumption	1	yes
	2	no

## Sheet: Raw data goat farm
Subject	trial	gender	age	education	residency	marital status	housemates	housemates_2categories	children	pets	smoking	caffeine	anxiety	RMET_set	RMET 01	RMET 02	RMET 03	RMET 04	RMET 05	RMET 06	RMET 07	RMET 08	RMET 09	RMET 10	RMET 11	RMET 12	RMET 13	RMET 14	RMET 15	RMET 16	RMET 17	RMET 18	RMET_SUM	picture_set	Baby 01	Baby 02	Baby 03	Baby 04	Baby 05	Baby 06	Baby_cuteness_mean	Trust 01	Trust 02	Trust 03	Trust 04	Trust 05	Trust 06	Trust 07	Trust 08
0010102	1	2	32	3	6	1	1	1	2	2	2	2	43	1	1	0	1	1	1	1	0	0	1	1	1	1	1	1	1	1	1	1	15	1	97	111	120	124	144	119	119.167	36	56	46	74	90	90	119	127
0020104	1	2	33	3	6	3	4	2	2	1	2	1	30	2	1	1	1	0	0	1	0	1	1	1	1	1	0	1	1	1	1	1	14	1	107	74	145	94	94	63	96.1667	76	56	74	79	56	80	79	47
0030102	1	2	55	3	4	3	2.3	2	1	1	2	2	28	2	0	0	0	0	1	1	0	1	0	0	1	1	1	1	0	1	1	1	10	3	65	50	39	37	65	47	50.5	61	69	49	56	47	45	53	53
0040108	1	2	32	3	6	1	2	2	2	2	2	2	31	1	1	0	1	1	0	0	1	1	1	0	1	1	1	0	1	0	0	0	10	3	109	101	57	57	91	110	87.5	102	111	69	100	56	68	89	70
0050104	1	2	25	2	6	1	7	2	2	2	2	2	38	1	1	0	1	1	1	1	1	1	1	0	1	1	0	0	1	1	0	1	13	3	24	24	3	3	72	108	39	17	84	2	72	78	101	79	147
0060104	1	1	42	3	6	3	4	2	2	1	2	1	39	2	1	1	0	0	1	1	0	1	1	1	1	1	1	0	1	1	1	1	14	1	105	119	142	129	153	106	125.667	61	74	87	80	98	100	90	48
0070102	1	1	38	3	6	2	3.4	2	1	1	2	1	34	1	1	0	1	0	1	1	0	1	1	0	1	0	1	0	1	0	0	1	10	1	114	98	109	122	128	115	114.333	36	52	73	89	90	93	79	68
0080102	1	2	40	3	6	3	3	2	1	1	2	1	39	1	1	1	1	0	1	1	1	1	1	0	0	1	1	0	1	1	0	1	13	1	119	115	115	115	125	104	115.5	30	30	30	32	34	62	35	40
0090102	1	2	32	3	4	4	3	2	1	1	2	1	36	2	1	0	1	1	1	1	0	1	0	1	0	1	1	1	1	1	0	1	13	3	108	137	117	127	143	144	129.333	70	69	80	89	66	104	68	84
0100102	1	1	33	2	3	2	4	2	2	1	2	2	36	2	1	1	1	0	1	0	1	1	1	1	1	1	1	1	1	1	1	1	16	1	76	79	112	121	137	140	110.833	47	112	47	77	123	115	129	134
0110102	1	2	34	3	3	2	4	2	2	1	2	1	28	2	1	1	1	1	0	1	0	1	0	1	1	1	0	1	0	1	1	1	13	1	133	144	115	126	161	114	132.167	45	44	102	130	116	120	140	123
0120104	1	2	31	3	4	3	3.4	2	1	2	2	2	41	1	1	0	1	1	1	1	1	1	1	1	1	1	0	0	1	1	1	0	14	1	62	118	27	129	133	32	83.5	42	33	64	70	104	69	68	81
0130102	1	2	39	3	6	2	4	2	2	1	2	2	33	2	0	1	1	0	1	1	0	1	0	1	1	1	0	1	1	1	1	1	13	3	83	122	31	13	109	119	79.5	32	26	66	92	83	108	79	105
0140106	1	1	61	3	2	3	4	2	1	1	2	1	27	1	1	0	0	0	0	0	0	0	1	1	0	0	1	0	0	0	1	1	6	3	117	131	90	98	129	92	109.5	57	80	42	108	44	58	66	77
0150106	1	2	46	3	6	3	3.4	2	1	1	2	1	36	1	1	0	0	0	0	0	1	1	0	1	0	0	0	1	1	0	0	1	7	3	161	161	161	161	161	160	160.833	84	80	44	78	64	60	42	52
0160102	1	2	35	3	4	3	3.4	2	1	1	2	1	31	1	1	0	1	1	1	1	1	1	1	1	1	1	0	1	1	0	0	0	13	1	44	44	27	86	117	118	72.6667	39	60	83	41	69	89	62	105
0170102	1	2	32	3	6	1	1	1	2	2	2	1	29	1	1	0	1	1	1	1	1	1	1	0	1	1	0	0	1	1	0	0	12	1	128	102	139	138	137	105	124.833	16	17	73	37	81	125	34	51
0180110	1	2	43	3	4	2	4	2	2	1	2	2	32	2	0	1	0	0	1	1	0	1	0	1	1	1	1	1	1	0	1	1	12	3	36	36	33	43	65	117	55	103	46	30	96	32	99	45	47
0190110	1	2	44	2	6	1	2	2	2	2	2	2	38	2	0	1	1	1	1	1	0	1	0	1	0	1	0	0	1	1	1	1	12	3	114	117	109	109	97	101	107.833	84	87	91	95	89	93	68	71
0200110	1	2	36	3	6	3	4	2	2	2	2	2	51	1	1	0	1	0	0	1	1	1	0	1	0	1	1	0	1	1	1	1	12	1	119	121	101	150	151	130	128.667	132	101	41	76	75	44	98	83
0210104	1	2	24	3	4	1	2	2	2	1	2	2	23	1	0	1	1	1	1	1	1	1	1	1	1	1	0	1	1	1	1	0	15	1	63	99	115	115	62	128	97	91	59	81	45	100	128	112	110
0220102	1	2	37	3	6	3	4	2	2	2	2	2	39	2	0	1	1	1	1	0	0	1	0	1	1	0	1	1	0	0	0	1	10	3	114	129	72	78	138	122	108.833	58	46	18	91	48	77	86	88
0230102	1	2	52	3	6	1	1	1	2	2	2	2	23	1	1	0	1	0	1	0	0	0	1	1	1	1	1	0	1	1	0	0	10	1	62	80	106	90	107	72	86.1667	51	58	64	61	88	76	87	80
0240102	1	2	35	3	6	4	1	1	2	2	2	2	23	2	1	1	1	1	1	1	0	1	1	1	0	0	1	1	1	1	1	0	14	3	144	144	81	83	146	127	120.833	76	89	45	83	69	59	67	82
0250102	1	2	34	3	6	1	4	2	2	1	1	1	30	1	1	0	1	0	1	0	1	1	1	0	1	1	1	0	1	1	1	0	12	1	116	142	120	120	147	119	127.333	130	112	111	117	134	136	150	135
0260104	1	2	40	3	6	2	4	2	2	1	2	1	36	1	1	1	1	1	0	1	1	1	1	1	1	1	1	1	1	0	1	0	15	4	74	110	75	87	78	90	85.6667	91	95	83	84	104	77	112	110
0270102	1	2	33	3	6	3	3.4	2	1	2	2	1	31	2	1	1	1	0	1	1	0	1	1	1	1	1	0	0	0	1	0	1	12	1	106	122	136	135	149	146	132.333	97	83	107	85	118	120	126	131
0280104	1	2	42	3	4	2	4	2	2	2	2	1	29	1	0	0	1	1	1	1	1	1	1	0	1	1	0	1	1	1	1	1	14	3	81	100	110	122	131	108	108.667	79	87	78	56	91	75	74	101
0290102	1	1	24	2	4	1	2.4	2	2	1	1	2	33	1	1	0	1	0	1	1	1	1	0	1	1	1	1	0	0	0	1	1	12	1	111	103	126	119	132	93	114	90	108	84	87	71	114	82	102
0300104	1	2	44	3	6	2	1	1	2	2	2	1	34	1	1	0	0	0	0	0	1	1	1	1	1	1	1	0	0	1	1	0	10	3	132	100	86	117	111	97	107.167	64	67	67	67	59	64	59	58
0310104	1	2	24	3	6	2	2	2	2	1	2	2	30	1	1	0	1	0	1	1	1	1	1	0	1	1	1	0	1	1	0	1	13	1	94	161	161	134	151	88	131.5	21	47	31	58	92	104	73	96
0320102	1	2	41	2	6	2	4	2	2	1	2	2	32	2	1	1	1	0	0	1	0	1	1	1	1	0	1	1	0	1	1	1	13	3	102	89	39	21	108	106	77.5	47	54	67	92	93	70	49	106
0330104	1	2	36	3	4	2	3.4	2	1	1	2	1	30	1	0	1	1	0	1	0	1	1	1	1	1	1	1	1	1	1	0	0	13	1	90	121	126	131	132	139	123.167	61	71	79	91	96	119	79	95
0340102	1	2	23	3	6	1	2	2	2	2	2	2	47	2	0	1	0	0	1	1	0	1	1	1	1	1	0	1	1	1	1	1	13	3	104	96	84	90	117	108	99.8333	36	46	25	115	128	115	84	96
0350104	1	2	27	3	4	1	2	2	2	1	2	2	31	2	1	1	1	0	1	1	0	1	0	1	0	0	1	0	1	1	1	1	12	4	78	101	55	90	57	87	78	83	38	46	116	79	75	94	87
0360102	1	2	46	3	2	3	4	2	1	1	2	1	35	1	1	0	1	1	1	1	1	1	1	0	0	1	0	0	1	1	0	1	12	2	95	74	161	86	43	116	95.8333	91	36	130	99	158	122	0	0
0370102	1	1	41	3	3	3	3.4	2	1	1	2	2	32	1	1	0	1	1	0	1	1	1	0	1	1	0	0	0	1	1	0	1	11	2	108	75	131	55	92	118	96.5	102	47	120	109	117	118	72	28
0380102	1	2	43	3	4	2	4	2	2	2	2	1	30	2	0	1	1	0	1	1	0	1	1	1	1	1	0	1	1	1	1	1	14	4	112	113	88	115	100	115	107.167	80	70	62	100	81	82	78	98
0390104	1	2	35	3	4	1	2	2	2	1	2	2	35	1	0	0	1	1	0	1	1	0	1	1	0	1	1	0	1	1	0	1	11	2	55	46	129	54	60	73	69.5	44	54	60	51	79	55	29	90
0400102	1	1	40	2	4	3	3.4	2	1	2	2	2	40	2	1	1	0	0	0	1	1	1	1	1	0	1	1	0	1	1	1	1	13	4	105	94	42	70	66	111	81.3333	99	105	93	118	97	87	100	99
0410102	1	1	52	3	4	3	4	2	1	1	2	2	23	1	1	1	1	1	1	1	0	1	1	0	1	1	1	1	1	1	1	0	15	2	77	145	145	74	9	145	99.1667	145	74	9	146	75	10	74	112
0420102	1	2	45	2	4	2	4	2	2	1	2	2	26	2	1	1	1	0	1	0	1	1	1	1	0	1	1	1	0	1	1	1	14	4	160	55	106	160	161	161	133.833	161	76	76	160	79	82	96	60
0430102	1	1	46	3	4	2	4	2	2	1	2	2	35	2	0	1	1	1	1	1	1	1	1	1	1	1	0	1	0	0	1	1	14	4	126	112	111	95	112	127	113.833	134	121	92	87	86	85	111	139
0440102	1	2	40	2	6	2	4	2	2	1	2	1	38	1	1	1	1	0	1	1	1	1	1	0	1	1	0	0	1	1	1	1	14	2	80	89	96	45	115	66	81.8333	34	31	32	41	51	29	31	31
0450102	1	1	29	2	6	2	4	2	2	1	2	1	45	2	0	1	1	1	0	1	1	1	1	1	1	1	0	1	0	1	1	1	14	4	73	57	36	60	0	161	64.5	51	43	17	45	35	47	75	18
0460102	1	2	41	2	6	2	4	2	2	2	1	1	28	1	0	0	0	0	0	1	1	1	1	1	1	1	0	0	1	1	1	0	10	2	130	130	144	110	111	112	122.833	108	58	66	90	78	24	18	43
0470102	1	2	62	2	6	4	1	1	1	2	2	2	32	1	1	1	0	1	1	0	1	1	1	1	1	1	1	1	1	1	1	1	16	2	118	96	94	58	39	96	83.5	110	61	105	52	57	42	77	88
0480104	1	2	30	2	6	2	4	2	2	1	1	1	48	1	0	1	1	1	1	1	1	1	1	0	1	1	0	1	1	1	1	1	15	2	112	42	93	31	28	85	65.1667	62	90	60	91	116	110	52	90
0490104	1	2	32	2	4	1	2	2	2	1	2	2	70	2	0	1	1	0	1	0	0	1	1	1	1	1	1	1	1	1	1	1	14	4	70	113	40	159	66	161	101.5	21	19	33	52	55	48	44	43
0500102	1	2	44	3	5	2	2,3,4	2	1	1	2	1	28	1	1	1	1	1	1	0	1	1	1	1	1	1	1	0	1	0	1	0	14	2	123	97	120	120	121	118	116.5	90	80	68	79	88	53	65	67
0510102	1	1	35	2	5	2	2,3,4	2	2	1	2	1	26	2	1	1	0	1	1	0	0	1	1	1	1	0	0	0	1	1	1	1	12	4	118	130	130	134	123	142	129.5	91	109	102	111	103	121	108	115
0520102	1	2	20	2	6	2	4	2	2	2	2	1	20	1	0	1	1	1	1	1	1	1	1	1	1	1	0	0	1	1	0	1	14	2	76	149	112	51	72	126	97.6667	75	139	102	82	120	108	83	104
0530102	1	2	21	2	6	1	7	2	2	2	2	1	27	2	1	1	1	1	1	1	1	1	1	1	0	0	0	1	1	1	1	1	15	4	107	106	40	142	22	76	82.1667	27	24	44	67	40	22	76	92
0540102	1	2	33	3	4	3	4	2	2	1	2	1	34	2	0	1	0	0	1	0	0	1	0	1	1	1	1	1	1	1	1	1	12	2	117	118	127	93	109	122	114.333	66	86	102	79	87	66	62	92
0550102	1	2	52	3	6	5	2.3	2	1	1	2	1	36	1	1	0	1	1	1	1	1	0	1	1	1	0	1	1	0	1	1	1	14	2	161	131	161	115	145	161	145.667	82	64	65	86	111	53	73	105
0560102	1	2	35	3	2	2	3.4	2	1	1	2	2	34	2	0	1	1	0	1	0	0	1	0	1	0	1	0	0	1	1	0	1	9	4	131	131	131	131	123	135	130.333	112	111	98	127	122	108	106	106
0570102	1	1	35	2	4	5	1	1	2	2	2	2	24	2	1	1	0	0	1	1	0	1	0	1	0	0	1	1	1	1	1	1	12	4	129	124	93	112	94	129	113.5	94	76	57	84	67	73	96	104
0580102	1	2	26	3	6	3	4	2	2	1	2	2	34	1	0	1	0	0	1	1	1	0	1	0	1	1	1	1	1	1	1	0	12	2	75	50	76	59	75	132	77.8333	110	88	106	118	102	122	92	119
0590102	1	1	26	2	6	3	4	2	2	1	2	2	32	2	0	1	1	0	1	1	0	1	1	1	1	1	0	1	1	1	0	1	13	4	103	115	68	99	64	88	89.5	98	93	98	91	103	60	96	96
0600102	1	2	47	2	6	3	3.4	2	1	2	1	1	26	1	0	0	1	0	0	1	1	1	1	1	1	0	1	1	0	1	0	1	11	2	142	138	135	133	135	135	136.333	58	103	101	54	89	90	57	84
0610102	1	2	19	2	6	1	2.5	2	2	2	2	1	25	2	1	1	1	0	1	0	0	1	1	1	1	1	0	0	1	1	1	1	13	4	60	91	117	132	96	44	90	50	66	58	107	68	28	85	119
0620102	1	1	21	2	6	1	2	2	2	1	2	1	32	2	1	1	1	0	1	0	0	1	1	1	1	1	0	1	1	1	1	1	14	4	54	111	106	85	60	116	88.6667	53	99	87	105	61	133	109	102
0630102	1	2	44	3	2	4	3	2	1	1	2	1	28	1	0	1	1	0	0	1	1	1	1	1	1	1	0	1	1	1	0	1	13	2	145	146	145	143	145	146	145	102	89	115	116	117	117	94	106
0010102	2	2	32	3	6	1	1	1	2	2	2	2	31	1	0	1	1	1	0	1	0	1	0	1	1	1	0	1	0	1	1	1	12	1	89	105	114	97	115	130	108.333	100	97	55	129	135	5	25	39
0020104	2	2	33	3	6	3	4	2	2	1	2	1	29	2	1	0	1	0	1	1	1	1	1	0	1	0	1	1	1	0	0	1	12	1	113	88	145	154	154	160	135.667	84	124	116	74	114	138	78	68
0030102	2	2	55	3	4	3	2.3	2	1	1	2	2	23	2	1	1	0	0	0	0	1	1	1	0	1	1	1	0	1	0	0	1	10	3	77	69	53	59	39	37	55.6667	62	69	58	59	51	44	45	51
0040108	2	2	32	3	6	1	2	2	2	2	2	2	20	1	0	0	1	0	1	0	0	1	0	1	1	1	0	1	1	1	1	1	11	3	85	98	79	68	64	87	80.1667	61	101	66	104	58	60	103	102
0050104	2	2	25	2	6	1	7	2	2	2	2	2	25	1	1	1	0	0	1	1	0	1	0	1	0	1	0	1	1	1	0	1	11	3	29	44	10	19	6	84	32	155	89	75	69	63	8	122	91
0060104	2	1	42	3	6	3	4	2	2	1	2	1	30	2	0	1	1	1	1	0	1	1	1	1	1	1	0	0	1	1	0	1	13	1	153	150	159	138	153	150	150.5	94	89	91	88	104	81	72	82
0070102	2	1	38	3	6	2	3.4	2	1	1	2	1	33	1	0	1	0	0	1	0	0	1	0	1	0	0	0	1	1	1	0	0	7	1	109	115	122	130	125	128	121.5	113	109	74	85	123	45	42	49
0080102	2	2	40	3	6	3	3	2	1	1	2	1	23	1	1	0	0	1	1	1	0	1	0	1	0	0	0	1	1	1	0	0	9	1	109	113	126	105	106	124	113.833	50	44	41	50	54	34	27	29
0090102	2	2	32	3	4	4	3	2	1	1	2	1	26	2	1	0	1	1	1	1	1	1	1	0	1	1	1	0	1	1	0	1	14	3	134	146	118	143	133	142	136	104	111	118	116	140	128	100	132
0100102	2	1	33	2	3	2	4	2	2	1	2	2	33	2	1	1	0	1	0	1	0	1	1	1	1	1	0	0	0	1	0	1	11	1	95	77	118	117	94	118	103.167	93	97	92	134	108	54	46	111
0110102	2	2	34	3	3	2	4	2	2	1	2	1	27	2	1	1	1	1	0	0	0	1	1	0	1	1	0	0	1	1	1	0	11	1	157	157	161	141	85	126	137.833	155	153	154	146	138	51	31	118
0120104	2	2	31	3	4	3	3.4	2	1	2	2	2	23	1	1	1	1	1	0	0	0	1	0	1	1	1	1	1	1	1	1	1	14	1	88	44	116	58	54	63	70.5	102	70	56	83	84	39	37	38
0130102	2	2	39	3	6	2	4	2	2	1	2	2	22	2	1	0	1	1	1	0	0	1	0	1	1	1	1	1	1	1	1	1	14	3	88	97	25	120	8	97	72.5	95	104	70	122	88	72	113	122
0140106	2	1	61	3	2	3	4	2	1	1	2	1	21	1	0	1	0	0	0	0	1	1	0	1	1	0	0	1	1	1	1	1	10	3	95	81	78	105	89	133	96.8333	48	73	65	103	93	92	98	75
0150106	2	2	46	3	6	3	3.4	2	1	1	2	1	27	1	0	0	0	0	1	0	0	1	1	1	0	1	0	1	1	1	1	1	10	3	160	161	161	161	160	160	160.5	116	88	76	131	140	76	126	107
0160102	2	2	35	3	4	3	3.4	2	1	1	2	1	29	1	1	1	0	0	1	1	1	1	1	1	1	1	0	1	1	1	1	1	15	1	112	128	131	105	73	94	107.167	40	41	109	110	96	116	51	104
0170102	2	2	32	3	6	1	1	1	2	2	2	1	24	1	1	1	1	0	1	0	0	1	1	1	1	1	1	0	1	1	1	1	14	1	115	123	138	101	133	136	124.333	66	61	76	62	100	23	17	23
0180110	2	2	43	3	4	2	4	2	2	1	2	2	21	2	0	1	0	1	1	1	1	0	1	1	1	1	1	1	1	1	1	0	14	3	61	58	36	39	51	41	47.6667	52	51	78	84	58	49	60	60
0190110	2	2	44	2	6	1	2	2	2	2	2	2	21	2	1	0	0	1	0	1	1	1	1	0	1	1	0	1	1	0	0	1	11	3	100	106	112	115	115	116	110.667	90	91	94	87	88	88	76	78
0200110	2	2	36	3	6	3	4	2	2	2	2	2	28	1	1	1	1	0	1	0	1	1	0	1	0	1	0	1	0	1	0	1	11	1	134	137	127	131	143	107	129.833	143	133	126	106	74	125	46	53
0210104	2	2	24	3	4	1	2	2	2	1	2	2	21	1	1	1	1	1	1	0	0	1	1	1	0	1	0	0	1	0	1	1	12	1	147	57	30	103	148	150	105.833	86	67	60	98	147	79	76	77
0220102	2	2	37	3	6	3	4	2	2	2	2	2	25	2	1	0	0	0	1	1	0	1	1	0	1	1	0	1	1	1	1	0	11	3	138	142	107	119	101	122	121.5	84	75	74	74	78	55	61	103
0230102	2	2	52	3	6	1	1	1	2	2	2	2	20	1	0	1	0	0	1	1	1	1	1	0	0	1	1	0	1	1	1	1	12	1	91	64	110	104	133	116	103	84	75	60	72	86	82	61	74
0240102	2	2	35	3	6	4	1	1	2	2	2	2	21	2	0	1	0	0	1	1	1	1	1	1	0	1	0	0	1	1	1	1	12	3	144	145	76	142	67	143	119.5	101	95	72	73	74	44	119	100
0250102	2	2	34	3	6	1	4	2	2	1	1	1	27	1	1	0	1	0	0	1	1	1	0	1	1	1	1	1	1	1	1	1	14	1	130	122	155	140	133	139	136.5	142	143	133	142	143	157	125	133
0260104	2	2	40	3	6	2	4	2	2	1	2	1	34	1	1	1	1	0	1	1	1	1	0	1	1	1	1	0	1	1	1	0	14	4	106	86	77	76	90	122	92.8333	90	87	100	109	102	116	61	104
0270102	2	2	33	3	6	3	3.4	2	1	2	2	1	26	2	1	0	1	0	1	1	0	1	0	0	1	0	1	0	1	0	1	1	10	1	129	80	137	127	88	108	111.5	130	124	131	114	118	114	96	77
0280104	2	2	42	3	4	2	4	2	2	2	2	1	21	1	0	1	1	0	1	1	0	1	1	1	0	1	0	1	1	1	1	1	13	3	79	81	125	122	127	89	103.833	116	104	95	93	112	110	109	115
0290102	2	1	24	2	4	1	2.4	2	2	1	1	2	23	1	1	1	1	0	1	0	0	1	1	1	1	0	0	1	1	1	1	1	13	1	118	131	143	119	132	130	128.833	105	123	118	114	116	99	92	122
0300104	2	2	44	3	6	2	1	1	2	2	2	1	23	1	0	0	0	0	1	1	0	1	0	0	0	1	0	0	0	1	1	0	6	3	134	135	140	133	134	140	136	80	79	75	87	75	86	90	90
0310104	2	2	24	3	6	2	2	2	2	1	2	2	22	1	0	1	1	0	1	1	0	1	0	1	0	1	1	1	1	1	0	1	12	1	161	91	155	114	160	130	135.167	83	58	45	77	87	44	57	57
0320102	2	2	41	2	6	2	4	2	2	1	2	2	24	2	1	1	1	0	0	1	1	1	1	1	1	1	0	1	1	1	0	1	14	3	134	128	40	39	40	131	85.3333	113	92	71	130	85	81	60	43
0330104	2	2	36	3	4	2	3.4	2	1	1	2	1	21	1	0	1	1	0	1	1	0	1	1	1	1	1	1	0	1	1	1	1	14	1	101	102	131	130	121	130	119.167	121	124	101	116	113	86	76	75
0340102	2	2	23	3	6	1	2	2	2	2	2	2	32	2	0	0	1	0	1	0	0	1	0	1	1	1	0	0	1	1	0	1	9	3	118	110	103	100	90	113	105.667	118	53	95	120	112	46	101	109
0350104	2	2	27	3	4	1	2	2	2	1	2	2	20	2	1	0	1	0	1	1	1	1	1	0	0	1	1	1	1	0	1	1	13	4	104	98	80	82	82	110	92.6667	49	45	46	126	39	53	44	95
0360102	2	2	46	3	2	3	4	2	1	1	2	1	20	1	0	1	0	0	1	1	1	1	1	0	1	1	1	1	1	1	1	1	14	2	72	117	120	150	161	111	121.833	129	90	159	45	157	159	117	91
0370102	2	1	41	3	3	3	3.4	2	1	1	2	2	28	1	0	1	1	1	1	0	0	1	1	1	1	1	0	0	1	1	1	1	13	2	87	71	83	111	na	76	85.6	110	59	106	114	59	124	76	99
0380102	2	2	43	3	4	2	4	2	2	2	2	1	22	2	1	0	0	1	1	1	0	0	0	1	1	1	1	1	0	1	0	1	11	4	122	116	113	94	113	109	111.167	115	80	69	110	75	100	49	99
0390104	2	2	35	3	4	1	2	2	2	1	2	2	20	1	1	0	0	1	0	1	1	1	0	0	1	0	0	1	0	1	1	1	10	2	34	46	128	143	158	74	97.1667	96	91	72	47	39	104	141	76
0400102	2	1	40	2	4	3	3.4	2	1	2	2	2	22	2	1	0	1	0	0	0	1	1	1	0	1	0	1	1	1	0	0	1	10	4	124	106	94	87	123	126	110	73	90	76	117	81	107	94	120
0410102	2	1	52	3	4	3	4	2	1	1	2	2	20	1	1	1	1	0	1	1	0	1	1	1	1	0	1	1	1	1	1	1	15	2	146	80	10	120	145	80	96.8333	76	113	10	117	147	144	117	118
0420102	2	2	45	2	4	2	4	2	2	1	2	2	20	2	1	0	1	1	0	1	1	0	1	1	1	1	1	1	1	0	1	1	14	4	129	139	124	157	118	80	124.5	92	91	92	151	75	60	80	103
0430102	2	1	46	3	4	2	4	2	2	1	2	2	33	2	1	0	1	0	1	1	1	1	1	0	1	1	0	1	1	1	1	1	14	4	147	144	127	127	149	129	137.167	126	136	128	137	134	149	107	148
0440102	2	2	40	2	6	2	4	2	2	1	2	1	32	1	0	1	0	0	1	1	0	1	1	1	1	1	0	0	1	1	1	1	12	2	93	76	115	79	101	38	83.6667	42	44	51	60	60	77	103	94
0450102	2	1	29	2	6	2	4	2	2	1	2	1	35	2	1	0	1	1	0	1	0	1	1	1	1	1	0	0	1	1	1	1	13	4	145	96	51	39	63	45	73.1667	82	66	71	76	70	83	59	83
0460102	2	2	41	2	6	2	4	2	2	2	1	1	24	1	1	1	1	0	1	0	1	1	1	1	1	1	0	1	1	1	1	0	14	2	123	109	112	118	149	123	122.333	30	50	71	24	70	91	87	59
0470102	2	2	62	2	6	4	1	1	1	2	2	2	23	1	1	1	1	0	1	1	1	1	1	1	1	1	1	1	1	1	0	1	16	2	132	127	142	130	131	52	119	54	111	130	118	119	119	100	58
0480104	2	2	30	2	6	2	4	2	2	1	1	1	27	1	0	1	0	0	1	0	0	1	0	0	1	1	1	1	1	1	0	1	10	2	76	92	47	115	80	57	77.8333	108	109	97	82	68	107	86	82
0490104	2	2	32	2	4	1	2	2	2	1	2	2	28	2	1	0	1	0	0	0	1	1	1	0	1	0	1	0	1	1	0	1	10	4	146	150	81	72	71	74	99	71	70	89	96	44	99	93	58
0500102	2	2	44	3	5	2	2,3,4	2	1	1	2	1	20	1	0	0	0	0	1	1	1	1	1	1	1	1	0	1	0	1	1	1	12	2	101	126	127	127	127	128	122.667	74	72	72	75	90	97	90	79
0510102	2	1	35	2	5	2	2,3,4	2	2	1	2	1	21	2	0	1	1	1	1	1	1	1	1	0	1	0	0	1	1	1	1	0	13	4	128	137	124	129	126	135	129.833	113	117	121	129	108	125	114	110
0520102	2	2	20	2	6	2	4	2	2	2	2	1	20	1	0	0	1	1	1	1	0	1	0	1	1	1	1	1	0	1	1	1	13	2	143	71	66	117	119	90	101	77	103	116	143	118	119	104	83
0530102	2	2	21	2	6	1	7	2	2	2	2	1	22	2	1	0	1	1	1	0	1	1	1	0	1	1	1	1	0	0	0	1	12	4	142	125	75	67	131	107	107.833	42	41	22	100	65	94	33	49
0540102	2	2	33	3	4	3	4	2	2	1	2	1	26	2	1	0	1	1	1	0	1	1	1	0	1	0	1	0	1	1	1	1	13	2	100	107	121	125	130	96	113.167	68	77	98	90	101	104	87	91
0550102	2	2	52	3	6	5	2.3	2	1	1	2	1	21	1	0	0	1	1	1	1	0	1	0	0	1	0	0	1	1	1	1	1	11	2	149	161	150	160	159	146	154.167	129	118	120	137	134	137	110	120
0560102	2	2	35	3	2	2	3.4	2	1	1	2	2	30	2	0	0	0	0	0	0	1	1	1	0	0	0	1	1	0	1	0	0	6	4	132	118	125	135	128	119	126.167	71	87	75	125	117	111	73	110
0570102	2	1	35	2	4	5	1	1	2	2	2	2	23	2	1	0	1	0	1	0	1	1	1	1	1	0	1	1	0	1	1	1	13	4	142	128	89	78	136	127	116.667	62	53	71	91	85	110	54	115
0580102	2	2	26	3	6	3	4	2	2	1	2	2	24	1	1	1	1	1	1	0	0	1	0	1	1	1	1	0	1	1	1	1	14	2	83	83	98	119	120	100	100.5	128	117	123	124	113	101	96	102
0590102	2	1	26	2	6	3	4	2	2	1	2	2	24	2	0	0	1	1	1	0	1	1	1	1	1	1	1	1	1	0	0	0	12	4	107	112	94	93	108	122	106	94	107	57	88	81	99	86	71
0600102	2	2	47	2	6	3	3.4	2	1	2	1	1	26	1	0	1	1	0	0	1	1	0	1	0	0	0	0	1	0	1	1	1	9	2	130	123	130	129	142	139	132.167	89	110	95	58	59	83	55	54
0610102	2	2	19	2	6	1	2.5	2	2	2	2	1	30	2	1	0	1	1	1	1	1	1	1	1	0	1	1	0	1	1	1	0	14	4	93	126	65	110	50	142	97.6667	95	76	67	76	30	66	73	57
0620102	2	1	21	2	6	1	2	2	2	1	2	1	29	2	0	1	0	1	1	1	1	0	1	1	0	1	1	0	0	0	1	1	11	4	114	94	75	100	116	121	103.333	89	82	119	119	79	122	78	63
0630102	2	2	44	3	2	4	3	2	1	1	2	1	26	1	1	1	0	1	1	1	1	1	1	1	1	0	0	1	1	1	1	1	15	2	145	145	144	145	143	147	144.833	120	121	123	109	111	124	129	92
[truncated: 22 more columns]

## Sheet: Raw data bot.garden
Subject	trial	gender	age	education	residency	marital status	housemates	housemates_2categories	children	pets	smoking	caffeine	anxiety	RMET set	RMET 01	RMET 02	RMET 03	RMET 04	RMET 05	RMET 06	RMET 07	RMET 08	RMET 09	RMET 10	RMET 11	RMET 12	RMET 13	RMET 14	RMET 15	RMET 16	RMET 17	RMET 18	RMET_SUM	picture_set	Baby 01	Baby 02	Baby 03	Baby 04	Baby 05	Baby 06	Baby_cuteness_mean	Trust 01	Trust 02	Trust 03	Trust 04	Trust 05	Trust 06	Trust 07	Trust 08
001	1	2	69	3	6	4	1	1	1	2	2	1	28	1	1	0	1	1	1	1	0	0	1	1	1	1	1	0	1	1	1	1	14	1	111	112	122	122	121	120	118	88	95	98	93	95	85	86	89
002	1	2	69	3	4	3	4	2	1	2	2	1	34	1	1	1	0	1	0	1	0	0	1	1	1	1	0	1	0	1	1	0	11	1	85	86	85	86	86	85	85.5	0	83	0	73	73	77	77	81
003	1	1	60	3	6	3	4	2	1	1	2	1	38	2	1	1	1	1	0	0	0	1	1	1	1	1	0	1	1	1	1	1	14	1	32	29	31	39	34	34	33.1667	101	57	61	57	74	59	87	73
004	1	1	63	3	6	3	4	2	1	1	2	1	21	2	0	1	1	1	1	0	1	1	1	1	1	1	1	0	0	0	1	1	13	2	108	113	93	104	101	107	104.333	103	105	71	96	87	85	102	96
006	1	2	48	2	6	2	4	2	2	2	2	1	31	2	1	0	0	1	0	1	0	1	1	1	1	1	0	0	1	1	1	1	12	2	76	37	70	19	23	35	43.3333	104	109	77	47	41	41	27	39
007	1	2	40	2	6	1	1	1	2	1	1	1	29	2	1	1	0	0	0	1	0	1	1	1	1	0	1	1	1	1	1	1	13	2	33	34	33	11	36	40	31.1667	35	36	37	12	35	37	37	50
008	1	1	36	3	4	3	3.4	2	1	1	2	1	32	2	1	1	1	1	1	1	0	1	0	1	1	1	1	0	0	1	0	0	12	2	103	88	117	104	68	134	102.333	68	67	74	82	85	62	50	64
009	1	2	37	3	4	3	3.4	2	1	1	2	2	46	2	0	1	0	0	1	0	1	1	1	1	1	0	0	1	1	1	1	1	12	2	78	60	124	95	72	128	92.8333	81	86	101	122	47	75	29	41
010	1	2	43	3	4	1	1	1	2	2	2	1	31	1	0	0	1	0	0	1	1	0	1	0	0	0	0	1	0	1	1	0	7	1	123	76	90	120	133	60	100.333	75	92	69	87	113	113	121	119
011	1	1	43	2	6	1	2	2	2	1	2	1	28	1	0	0	0	0	0	1	1	1	1	1	0	1	1	1	1	1	0	1	11	1	41	67	62	83	87	94	72.3333	89	91	93	93	95	96	104	103
012	1	1	44	2	4					1	2	1	39	2	1	1	1	0	0	0	0	1	0	1	1	0	0	1	0	0	0	0	7	2	121	89	142	55	89	58	92.3333	119	86	46	94	43	23	20	39
013	1	2	53	3	6	4	3	2	1	1	2	2	26	1	1	0	1	0	0	1	0	0	1	0	1	1	1	0	1	1	1	1	11	3	110	112	2	2	32	72	55	45	44	37	99	14	72	45	77
014	1	2	38	3	6	1	1	1	2	2	2	1	27	2	1	1	1	0	1	1	0	1	1	1	1	1	1	0	1	1	1	1	15	4	97	112	88	101	114	124	106	99	104	100	94	104	101	93	99
015	1	2	22	2	6	1	2	2	2	1	2	1	29	1	1	1	1	1	1	1	1	1	1	1	1	1	0	1	1	1	1	1	17	1	97	65	103	105	115	103	98	20	25	58	52	65	77	70	85
016	1	1	22	2	6	1	2	2	2	1	2	1	31	1	0	1	1	1	1	0	1	1	1	1	0	1	1	0	1	1	1	0	13	1	62	82	110	96	84	54	81.3333	48	75	90	90	74	82	73	73
017	1	2	45	3	6	3	3.4	2	1	2	2	2	21	1	1	0	1	1	0	0	0	1	1	1	1	1	1	1	1	1	1	0	13	3	103	70	70	69	89	130	88.5	34	54	35	55	57	78	65	63
018	1	1	48	3	6	3	3.4	2	1	2	1	1	29	1	0	1	1	1	1	0	1	1	1	1	1	1	0	0	1	0	1	1	13	3	161	161	161	161	161	161	161	161	160	161	161	76	76	79	81
019	1	2											34	2	1	1	0	0	0	0	1	1	1	0	1	0	1	1	1	1	1	1	12	3	2	2	1	1	1	1	1.33333	2	3	2	3	2	2	2	3
020	1	1											23	2	1	1	1	1	1	1	0	1	1	1	1	1	1	0	1	1	1	1	16	3	54	49	32	43	35	46	43.1667	32	31	21	32	32	32	35	34
021	1	2	30	3	6	2	4	2	2	1	2	1	30	1	0	1	1	0	1	1	1	1	1	1	1	1	1	1	1	1	0	0	14	3	106	84	46	42	49	54	63.5	20	78	0	86	36	99	1	60
022	1	1	25	3	6	1	2	2	2	1	2	1	43	1	1	1	1	0	1	1	1	1	1	1	1	1	0	0	1	0	1	1	14	3	117	94	101	87	127	130	109.333	105	73	54	102	63	91	31	89
023	1	1	26	3	6	1	7	2	2	1	2	2	27	1	1	1	1	1	1	0	1	1	0	1	1	1	0	1	0	1	0	1	13	4	58	39	39	101	23	51	51.8333	22	57	28	64	56	25	113	122
024	1	2	36	3	6	3	3.4	2	1	1	2	1	41	2	0	1	1	1	1	1	0	1	0	1	1	1	0	1	1	0	0	1	12	4	61	157	112	161	80	158	121.5	33	34	82	66	86	89	97	120
025	1	2	34	3	6	1	1	1	2	1	2	1	37	1	0	0	1	0	1	1	0	1	1	0	1	0	1	0	1	1	1	1	11	2	77	89	89	44	53	69	70.1667	88	78	80	95	103	84	83	66
026	1	1	36	1	6	3	3.4	2	1	1	1	1	31	2	1	1	1	0	1	0	0	1	0	1	1	1	0	1	0	1	0	0	10	4	84	83	112	94	128	128	104.833	89	109	83	99	72	94	108	107
027	1	2	38	3	6	3	3.4	2	1	1	2	1	33	2	1	0	1	1	1	1	1	1	0	1	1	1	0	1	1	1	1	1	15	4	115	88	98	76	98	140	102.5	72	107	104	111	18	78	90	89
028	1	2	26	3	6	2	4	2	2	2	2	1	31	1	0	0	0	0	1	1	1	1	1	0	1	1	1	0	1	1	1	0	11	1	115	111	120	115	129	94	114	31	30	33	23	34	72	79	87
029	1	1	30	3	6	2	4	2	2	2	2	2	39	1	0	1	0	1	1	1	1	1	1	0	0	1	1	1	1	1	1	0	13	1	127	88	127	133	145	109	121.5	104	85	66	66	84	110	109	109
030	1	2	25	3	4	1	6	2	2	2	2	1	33	1	1	0	1	0	1	0	1	1	1	1	1	1	0	1	1	1	0	0	12	1	77	90	72	117	128	87	95.1667	53	104	61	114	107	101	129	138
031	1	2	26	2	5	2	4	2	2	1	2	1	39	2	0	1	1	0	1	0	1	1	1	1	0	1	0	1	1	0	1	1	12	1	4	13	5	29	35	2	14.6667	13	12	17	26	37	16	67	14
032	1	2	45	2	4	3	3.4	2	1	1	2	1	27	2	0	1	0	0	0	1	0	1	0	1	1	1	1	0	0	1	0	1	9	4	129	120	131	130	124	146	130	96	51	66	59	40	47	93	124
033	1	1	47	3	6	3	3.4	2	1	1	2	1	36	1	0	0	1	1	1	1	0	0	1	1	1	1	0	1	1	0	0	1	11	4	107	119	91	96	76	112	100.167	96	104	86	69	101	86	110	113
034	1	2	49	3	4	3	3.4	2	1	1	2	2	28	2	1	1	1	1	0	1	0	1	1	0	1	1	0	1	0	1	1	1	13	4	151	110	127	135	137	137	132.833	119	86	87	106	98	84	104	114
035	1	1	48	2	4	3	4	2	1	1	2	2	34	2	0	1	1	0	1	1	0	1	0	0	1	0	1	1	1	1	1	1	12	4	98	100	44	83	40	44	68.1667	39	81	59	61	21	7	78	88
036	1	2	49	2	4	3	3.4	2	1	1	2	1	39	1	1	1	1	1	0	0	1	1	1	0	1	1	0	0	1	1	0	0	11	2	74	119	93	74	119	104	97.1667	37	37	36	38	38	38	41	41
037	1	1	51	3	6	3	4	2	1	1	2	1	30	1	0	0	1	1	1	1	1	0	1	0	0	1	0	1	1	0	0	0	9	2	121	129	103	71	112	108	107.333	80	74	60	64	62	53	61	59
038	1	2	45	3	6	3	4	2	1	1	2	1	26	2	0	1	1	1	0	1	0	1	1	1	0	1	0	1	1	0	1	1	12	3	130	130	71	110	72	116	104.833	124	116	123	125	116	130	96	120
039	1	1	51	3	6	3	3.4	2	1	1	2	1	29	2	0	1	1	1	1	1	0	1	0	0	1	1	0	0	0	1	1	1	11	3	113	94	91	92	119	107	102.667	104	104	55	95	104	110	81	87
040	1	2	35	3	3	3	4	2	2	1	2	1	23	1	1	0	1	1	1	1	1	1	1	1	1	1	0	1	1	1	1	1	16	2	158	154	155	152	153	150	153.667	89	120	45	116	130	125	59	44
041	1	1	34	3	2	3	4	2	2	1	2	2	20	1	0	1	0	1	0	0	0	0	1	1	1	1	0	0	1	1	1	1	10	2	160	112	160	158	159	159	151.333	2	2	52	65	83	47	32	32
042	1	2	55	3	6	3	4	2	1	2	2	1	41	1	1	1	1	0	1	0	0	1	1	0	1	1	0	0	1	1	1	1	12	3	52	97	53	69	78	109	76.3333	62	91	42	105	73	69	54	97
043	1	1	53	3	6	3	4	2	1	2	2	1	25	1	1	0	1	1	0	1	0	0	0	1	0	0	1	1	1	1	0	1	10	3	125	77	41	39	115	55	75.3333	51	79	27	86	63	42	85	111
044	1	2	39	3	6	3	3.4	2	1	1	2	1	35	1	1	0	1	1	1	1	1	1	1	0	1	1	1	0	1	0	0	1	13	4	89	61	45	55	46	79	62.5	68	71	49	74	81	16	87	99
045	1	1	43	3	6	3	3.4	2	1	1	2	1	34	1	1	1	1	0	1	0	1	1	1	0	0	1	0	0	1	1	1	1	12	4	52	52	46	39	49	49	47.8333	78	77	45	52	48	43	49	54
046	1	2	43	3	6	3	3.4	2	1	2	2	1	35	2	0	1	0	1	1	1	1	1	0	1	1	1	1	1	1	1	1	0	14	1	45	44	25	49	49	51	43.8333	7	8	8	8	24	4	11	4
047	1	1	44	2	6	3	3.4	2	1	2	2	1	33	1	1	1	1	0	1	1	1	1	1	1	1	1	1	0	1	1	1	1	16	1	108	128	129	120	132	94	118.5	96	82	88	74	87	95	96	82
048	1	2	19	2	4	1	2	2	2	1	2	2	39	2	1	1	1	1	1	0	1	1	0	1	1	0	0	1	0	1	1	1	13	4	84	24	39	53	68	102	61.6667	34	29	30	28	28	7	54	44
049	1	2	41	2	6	2	2,3,5	2	1	1	2	1	35	2	1	1	0	0	0	1	0	1	0	1	1	0	0	1	1	1	0	1	10	4	109	86	92	123	92	129	105.167	70	111	96	62	97	63	131	50
050	1	2	57	3	6	5	3	2	1	1	2	2	21	1	1	0	0	1	0	0	1	1	1	1	1	1	1	1	1	0	1	0	12	1	127	127	125	125	128	124	126	102	100	97	98	106	103	107	111
051	1	2	41	2	6	1	2	2	2	1	1		29	2	1	0	0	0	0	0	0	1	1	0	1	0	0	1	0	1	1	1	8	3	74	102	42	73	111	53	75.8333	86	52	44	103	129	119	29	76
052	1	2	33	3	6	1	1	1	2	1	1	1	24	1	1	0	1	1	1	0	1	0	1	1	1	1	0	1	0	1	0	1	12	1	27	27	5	28	26	2	19.1667	4	6	5	7	7	8	8	6
053	1	1	27	3	4	1	1	1	2	2	1	2	21	1	1	0	1	0	1	1	0	0	1	0	1	1	1	0	1	0	1	1	11	1	66	56	24	43	34	11	39	0	9	11	11	1	1	17	0
054	1	2	26	2	6	1	2	2	2	2	2	1	32	2	1	1	1	1	1	1	0	1	1	1	1	1	0	1	0	1	1	1	15	3	93	60	112	54	127	85	88.5	40	49	26	46	36	49	42	62
055	1	2	56	3	6	5	3	2	1	1	2	1	30	2	0	1	1	0	0	1	1	1	0	1	0	1	0	1	1	0	1	1	11	3	126	127	125	104	117	115	119	52	63	39	92	52	88	100	129
056	1	2	59	3	6	4	3	2	1	2	2	1	53	2	1	0	1	1	1	0	0	1	1	1	0	1	0	1	1	1	0	0	11	3	119	55	49	37	110	132	83.6667	41	49	28	65	38	46	37	62
057	1	2	26	3	6	1	5	2	2	2	2	2	30	2	0	1	1	1	1	1	0	1	1	1	0	1	1	1	1	1	0	1	14	2	63	74	83	57	95	100	78.6667	50	60	70	125	102	92	63	129
058	1	1	31	3	6	1	1	1	2	2	2	2	29	2	1	1	1	0	1	0	0	1	0	1	0	0	0	1	1	1	0	1	10	2	78	76	95	96	68	79	82	60	64	20	59	56	4	18	26
059	1	2	43	2	4	4	3	2	1				51	1	1	1	1	0	1	1	1	0	1	1	0	1	0	1	1	1	0	0	12	1	76	74	115	69	120	64	86.3333	47	25	6	23	96	41	46	111
060	1	2	44	2	6	3	3.4	2	1	1	2	2	33	2	1	1	0	1	1	0	0	0	0	1	1	0	0	0	1	0	0	1	8	2	116	90	120	106	119	121	112	85	83	83	84	83	76	74	72
061	1	2	39	3	6	1	1	1	2	1	2	2	33	1	1	0	1	1	1	1	1	1	1	0	0	1	1	0	1	1	1	0	13	3	97	103	92	109	101	121	103.833	103	91	77	122	107	120	101	98
062	1	2	35	2	4	3	3	2	1	2	2	1	41	2	0	1	1	0	1	1	1	1	1	1	1	1	0	1	1	1	0	1	14	4	115	125	78	147	104	160	121.5	82	67	66	103	77	50	109	96
001	2	2	69	3	6	4	1	1	1	2	2	1	25	1	0	0	0	0	1	1	1	1	1	0	1	1	0	0	1	1	1	0	10	1	88	91	93	90	126	105	98.8333	98	99	66	80	62	87	68	77
002	2	2	69	3	4	3	4	2	1	2	2	1	32	1	0	1	0	1	0	0	1	1	0	0	1	1	0	0	0	0	0	1	7	1	106	108	161	106	96	160	122.833	0	0	0	0	48	0	0	100
003	2	1	60	3	6	3	4	2	1	1	2	1	39	2	1	1	1	1	1	1	0	0	1	1	1	1	1	1	1	0	0	0	13	1	39	38	65	68	34	93	56.1667	87	89	38	74	62	90	38	57
004	2	1	63	3	6	3	4	2	1	1	2	1	21	2	1	0	1	0	1	1	0	0	0	1	1	1	0	0	1	1	0	1	10	2	104	105	84	93	87	93	94.3333	88	93	96	93	98	91	82	92
006	2	2	48	2	6	2	4	2	2	2	2	1	27	2	1	0	1	1	1	1	1	1	1	1	0	1	1	1	1	1	0	0	14	2	97	87	42	53	38	37	59	40	35	33	31	31	29	33	25
007	2	2	40	2	6	1	1	1	2	1	1	1	32	2	1	0	1	1	0	0	1	1	1	1	1	1	1	0	1	0	1	1	13	2	16	3	2	2	6	2	5.16667	33	45	46	17	19	22	16	17
008	2	1	36	3	4	3	3.4	2	1	1	2	1	31	2	0	0	1	1	1	1	0	0	1	1	0	0	1	0	1	1	0	1	10	2	106	108	89	100	106	87	99.3333	125	110	113	84	95	90	84	94
009	2	2	37	3	4	3	3.4	2	1	1	2	2	41	2	1	0	1	0	1	0	1	1	1	0	1	1	1	0	1	1	1	0	12	2	86	49	60	107	125	59	81	57	38	44	37	66	73	59	97
010	2	2	43	3	4	1	1	1	2	2	2	1	32	1	0	1	1	0	1	1	0	1	0	1	1	1	0	1	1	1	0	1	12	1	122	71	155	118	95	93	109	99	104	64	104	110	63	75	101
011	2	1	43	2	6	1	2	2	2	1	2	1	36	1	1	1	1	0	0	0	1	1	1	1	1	1	1	1	1	1	1	1	15	1	92	46	72	65	63	115	75.5	83	67	71	76	78	85	91	86
012	2	1	44	2	4					1	2	1	38	2	1	0	1	0	0	0	1	1	1	1	1	1	1	0	1	1	1	1	13	2	50	84	71	41	47	35	54.6667	25	41	51	40	72	51	103	85
013	2	2	53	3	6	4	3	2	1	1	2	2	24	1	1	1	1	0	1	1	0	1	1	1	0	1	0	0	1	1	1	0	12	3	67	120	12	110	11	125	74.1667	105	40	36	120	105	83	74	96
014	2	2	38	3	6	1	1	1	2	2	2	1	24	2	0	1	0	1	0	1	1	1	1	1	1	1	1	0	1	0	1	1	13	4	115	104	102	108	115	121	110.833	68	89	82	99	98	108	78	92
015	2	2	22	2	6	1	2	2	2	1	2	1	24	1	0	1	1	0	1	0	1	1	0	1	0	1	0	1	1	1	1	1	12	1	92	117	124	115	125	109	113.667	87	101	75	111	123	54	69	78
016	2	1	22	2	6	1	2	2	2	1	2	1	25	1	1	1	1	0	1	0	1	1	0	1	1	0	1	0	1	1	0	1	12	1	47	56	72	72	58	65	61.6667	78	55	112	111	95	73	60	65
017	2	2	45	3	6	3	3.4	2	1	2	2	2	22	1	1	1	0	0	0	1	0	1	0	1	0	0	1	1	1	1	1	1	11	3	133	146	51	44	76	118	94.6667	97	106	50	73	90	56	22	57
018	2	1	48	3	6	3	3.4	2	1	2	1	1	20	1	0	1	1	0	0	1	1	1	0	1	0	1	1	1	0	1	1	1	12	3	161	161	161	161	161	161	161	0	161	80	41	40	161	161	76
019	2	2											33	2	1	0	1	1	0	1	1	1	1	1	1	1	0	1	1	1	1	0	14	3	2	2	2	2	2	2	2	2	2	1	1	2	1	2	1
020	2	1											24	2	0	1	0	1	1	1	0	1	1	1	1	1	1	1	1	1	0	0	13	3	44	56	42	46	34	40	43.6667	39	36	36	36	37	30	46	37
021	2	2	30	3	6	2	4	2	2	1	2	1	30	1	1	1	0	1	1	1	1	1	1	1	1	0	1	0	1	1	1	1	15	3	84	69	27	103	25	139	74.5	58	67	51	64	35	18	80	94
022	2	1	25	3	6	1	2	2	2	1	2	1	39	1	1	1	0	0	1	1	0	1	1	1	1	1	1	0	1	1	1	1	14	3	121	127	94	93	102	116	108.833	106	90	38	93	80	94	93	106
023	2	1	26	3	6	1	7	2	2	1	2	2	26	1	0	1	1	0	1	0	1	1	1	1	0	0	1	1	1	1	1	1	13	4	118	111	38	40	105	116	88	129	37	28	130	29	154	20	87
024	2	2	36	3	6	3	3.4	2	1	1	2	1	30	2	1	0	1	1	1	1	1	1	1	1	1	1	0	1	1	1	1	1	16	4	152	151	85	85	122	160	125.833	68	63	100	100	85	119	88	27
025	2	2	34	3	6	1	1	1	2	1	2	1	29	1	1	1	1	0	1	1	1	1	0	1	1	0	1	1	1	1	1	1	15	2	98	95	111	108	124	54	98.3333	90	62	66	112	63	104	81	70
026	2	1	36	1	6	3	3.4	2	1	1	1	1	26	2	1	1	1	0	0	1	1	1	1	0	0	0	1	1	1	1	0	1	12	4	82	84	121	80	76	77	86.6667	106	107	109	84	83	83	51	47
027	2	2	38	3	6	3	3.4	2	1	1	2	1	29	2	1	0	0	1	0	1	1	1	1	0	1	1	0	0	1	1	0	0	10	4	142	113	148	57	136	71	111.167	118	135	84	111	111	95	69	75
028	2	2	26	3	6	2	4	2	2	2	2	1	28	1	1	1	1	1	1	1	0	1	1	1	0	1	0	0	1	1	1	1	14	1	87	96	112	98	123	124	106.667	92	88	48	95	82	38	39	35
029	2	1	30	3	6	2	4	2	2	2	2	2	31	1	0	0	1	0	1	0	0	1	0	1	1	1	0	1	1	1	1	1	11	1	109	136	145	131	145	135	133.5	102	98	84	99	113	111	66	74
030	2	2	25	3	4	1	6	2	2	2	2	1	27	1	0	1	0	0	1	0	0	1	0	1	1	1	0	1	1	1	1	1	11	1	108	111	121	75	60	87	93.6667	102	70	85	115	68	56	118	109
031	2	2	26	2	5	2	4	2	2	1	2	1	34	2	0	1	1	1	1	1	1	1	1	1	1	1	0	1	0	1	1	0	14	1	2	0	10	0	2	5	3.16667	25	13	3	8	22	4	0	3
032	2	2	45	2	4	3	3.4	2	1	1	2	1	28	2	0	0	1	1	1	1	1	1	0	1	1	1	1	1	0	0	0	1	12	4	119	139	126	130	125	130	128.167	104	117	48	73	40	74	82	73
033	2	1	47	3	6	3	3.4	2	1	1	2	1	24	1	0	1	1	1	0	1	0	1	1	1	0	0	0	1	0	1	1	1	11	4	139	139	116	114	127	145	130	137	135	109	113	116	133	123	131
034	2	2	49	3	4	3	3.4	2	1	1	2	2	20	2	1	1	1	0	0	1	1	1	1	0	0	0	1	0	1	1	1	1	12	4	157	158	159	158	156	157	157.5	112	115	104	129	120	126	110	134
035	2	1	48	2	4	3	4	2	1	1	2	2	28	2	1	0	1	1	0	1	1	1	1	1	1	1	1	1	1	1	0	0	14	4	91	117	83	39	127	89	91	144	112	19	73	93	34	80	53
036	2	2	49	2	4	3	3.4	2	1	1	2	1	24	1	1	1	0	0	1	1	0	1	1	0	1	1	0	1	1	1	1	1	13	2	65	65	117	141	118	76	97	49	48	48	75	118	83	46	44
037	2	1	51	3	6	3	4	2	1	1	2	1	24	1	0	0	1	0	1	1	0	1	0	1	1	0	0	0	0	1	1	1	9	2	100	72	86	112	122	43	89.1667	55	59	69	61	59	74	64	77
038	2	2	45	3	6	3	4	2	1	1	2	1	22	2	1	0	1	1	1	1	1	1	1	1	1	0	1	1	1	0	0	1	14	3	106	123	127	129	77	126	114.667	80	117	76	108	76	83	111	113
039	2	1	51	3	6	3	3.4	2	1	1	2	1	26	2	1	0	1	0	1	1	0	0	0	1	1	0	1	1	1	1	0	1	11	3	102	97	87	92	82	113	95.5	96	112	76	98	82	64	80	99
040	2	2	35	3	3	3	4	2	2	1	2	1	21	1	1	1	1	0	1	1	1	1	0	1	1	1	1	0	1	1	1	1	15	2	158	155	158	159	159	159	158	44	47	28	17	64	90	74	92
041	2	1	34	3	2	3	4	2	2	1	2	2	20	1	0	1	0	0	1	1	0	1	1	0	0	1	0	0	0	1	1	1	9	2	71	158	159	159	159	124	138.333	30	29	61	4	3	85	5	69
042	2	2	55	3	6	3	4	2	1	2	2	1	34	1	0	0	0	0	0	1	0	1	1	1	0	1	0	1	0	1	1	0	8	3	84	141	114	133	55	112	106.5	107	95	94	134	75	55	86	115
043	2	1	53	3	6	3	4	2	1	2	2	1	22	1	1	1	0	1	1	0	1	1	1	0	0	1	0	1	1	1	1	0	12	3	109	79	37	110	44	112	81.8333	122	90	87	120	84	34	80	57
044	2	2	39	3	6	3	3.4	2	1	1	2	1	32	1	1	1	1	0	0	0	0	1	0	1	1	1	0	1	1	1	0	1	11	4	104	81	61	52	89	71	76.3333	80	95	15	108	85	83	72	96
045	2	1	43	3	6	3	3.4	2	1	1	2	1	20	1	0	1	1	1	1	0	1	1	1	1	0	1	0	1	0	1	0	1	12	4	108	111	106	92	112	115	107.333	85	65	57	64	57	68	51	76
046	2	2	43	3	6	3	3.4	2	1	2	2	1	28	2	1	0	0	1	1	0	1	1	1	1	1	1	1	1	1	0	0	1	13	1	14	21	50	25	13	25	24.6667	18	4	5	5	8	7	5	5
047	2	1	44	2	6	3	3.4	2	1	2	2	1	22	1	1	1	1	0	1	1	1	1	1	1	1	1	1	0	0	1	1	1	15	1	99	83	115	83	93	102	95.8333	95	101	91	84	95	85	71	78
048	2	2	19	2	4	1	2	2	2	1	2	2	34	2	1	0	1	1	1	0	1	0	1	1	1	0	1	0	1	0	1	0	11	4	95	80	22	19	73	119	68	29	23	5	25	12	21	25	34
049	2	2	41	2	6	2	2,3,5	2	1	1	2	1	28	2	1	0	1	0	0	1	1	1	1	1	1	1	1	1	1	0	0	1	13	4	109	154	108	83	137	132	120.5	52	84	24	93	74	123	80	119
050	2	2	57	3	6	5	3	2	1	1	2	2	40	1	1	0	1	0	1	1	1	0	0	1	1	1	1	0	0	1	1	1	12	1	121	122	122	121	120	120	121	119	118	116	119	114	115	104	107
051	2	2	41	2	6	1	2	2	2	1	1		22	2	0	0	0	0	1	1	0	0	1	0	1	1	0	1	1	1	0	1	9	3	56	76	98	121	39	95	80.8333	37	98	54	107	121	72	65	108
052	2	2	33	3	6	1	1	1	2	1	1	1	22	1	1	1	0	1	1	0	0	1	0	1	0	1	0	1	1	1	1	1	12	1	37	38	44	17	9	30	29.1667	30	31	19	27	38	26	18	28
053	2	1	27	3	4	1	1	1	2	2	1	2	22	1	1	1	1	0	1	0	0	1	0	1	1	1	0	1	1	1	1	1	13	1	3	2	7	0	0	22	5.66667	13	14	27	25	38	20	17	31
054	2	2	26	2	6	1	2	2	2	2	2	1	32	2	1	1	1	0	0	1	1	0	1	0	1	0	0	0	0	1	0	0	8	3	130	99	59	59	66	73	81	21	30	20	30	27	13	35	34
055	2	2	56	3	6	5	3	2	1	1	2	1	21	2	1	0	1	0	1	1	1	1	0	1	1	1	0	0	1	1	0	0	11	3	131	129	69	118	72	119	106.333	130	112	112	110	103	47	68	75
056	2	2	59	3	6	4	3	2	1	2	2	1	45	2	1	1	1	1	0	1	1	1	0	0	1	1	0	0	1	1	0	1	12	3	132	132	25	55	40	120	84	95	77	54	54	73	21	46	45
057	2	2	26	3	6	1	5	2	2	2	2	2	24	2	1	0	1	1	1	1	1	1	1	1	1	0	0	1	1	0	0	0	12	2	116	101	88	85	106	69	94.1667	106	122	111	107	88	94	67	118
058	2	1	31	3	6	1	1	1	2	2	2	2	27	2	1	1	0	1	1	1	1	0	1	1	1	1	1	0	1	0	0	0	12	2	119	19	32	104	105	83	77	4	17	22	20	18	24	26	16
059	2	2	43	2	4	4	3	2	1				33	1	0	1	1	0	1	0	0	1	1	1	1	1	0	1	1	0	1	1	12	1	76	107	120	43	43	37	71	80	82	32	115	109	105	96	36
060	2	2	44	2	6	3	3.4	2	1	1	2	2	23	2	1	0	0	0	1	1	0	1	1	1	1	0	0	0	1	0	0	0	8	2	77	111	116	122	120	108	109	54	78	79	87	89	83	89	77
061	2	2	39	3	6	1	1	1	2	1	2	2	27	1	0	0	0	0	1	1	0	1	0	1	1	1	0	1	0	1	1	1	10	3	114	144	113	123	98	115	117.833	105	107	108	129	117	100	135	144
062	2	2	35	2	4	3	3	2	1	2	2	1	34	2	0	0	1	1	0	0	1	1	1	0	1	1	0	0	1	1	0	1	10	4	142	150	121	130	140	149	138.667	90	83	88	117	116	100	72	86
[truncated: 22 more columns]
